# Supplementary material for: Seroepidemiological Analysis of Canine Leptospira Species Infections in Changchun, China
Source: Pathogens. 2023 Jul 12;12(7):930. doi: 10.3390/pathogens12070930 (PMC10384461; doi:10.3390/pathogens12070930)
Supplement: Supplementary file 1 [file pathogens-12-00930-s001.zip]

Archive with 1 entries (1 files):
- pathogens-2439765-supplementary.pdf
